# Supplementary material for: Keep calm and don’t stop growing: Non-consumptive effects of a sympatric predator on two invasive Ponto-Caspian gammarids Dikerogammarus villosus and Pontogammarus robustoides
Source: PLoS One. 2017 Aug 3;12(8):e0182481. doi: 10.1371/journal.pone.0182481 (PMC5542608; doi:10.1371/journal.pone.0182481)
Supplement: S1 File — (XLSX) [file pone.0182481.s001.xlsx]

## Sheet: Experiment I
Species	Predator presence	Distance from shelter to food source	Consumed chironomids	Time spent in the open field (s)	Date
Dikero	absent	close	0	12.4799	2016-04-06
Dikero	absent	close	3	3.95996	2016-04-07
Dikero	absent	close	4	283.717	2016-04-08
Dikero	absent	close	4	752.632	2016-04-09
Dikero	absent	close	4	8.03991	2016-04-10
Dikero	absent	close	0	0.559994	2016-04-11
Dikero	absent	close	5	39.9996	2016-04-12
Dikero	absent	close	4	24.5998	2016-04-13
Dikero	absent	close	5	179.598	2016-04-14
Dikero	absent	close	5	59.7994	2016-04-15
Dikero	absent	close	5	166.678	2016-04-16
Dikero	absent	close	5	1070.23	2016-04-17
Dikero	absent	distant	0	237.558	2016-04-06
Dikero	absent	distant	0	25.3998	2016-04-07
Dikero	absent	distant	4	1277.51	2016-04-08
Dikero	absent	distant	1	131.559	2016-04-09
Dikero	absent	distant	4	3.51996	2016-04-10
Dikero	absent	distant	4	8.35992	2016-04-11
Dikero	absent	distant	2	236.998	2016-04-12
Dikero	absent	distant	1	51.1595	2016-04-13
Dikero	absent	distant	0	22.3598	2016-04-14
Dikero	absent	distant	0	13.5599	2016-04-15
Dikero	absent	distant	0	541.874	2016-04-16
Dikero	absent	distant	1	1966.14	2016-04-17
Dikero	present	close	0	7.43993	2016-04-06
Dikero	present	close	0	3.75996	2016-04-07
Dikero	present	close	0	12.5599	2016-04-08
Dikero	present	close	0	2.71997	2016-04-09
Dikero	present	close	0	24.3597	2016-04-10
Dikero	present	close	0	3.91996	2016-04-11
Dikero	present	close	1	10.9599	2016-04-12
Dikero	present	close	0	2.03998	2016-04-13
Dikero	present	close	0	3.91996	2016-04-14
Dikero	present	close	0	34.6397	2016-04-15
Dikero	present	close	0	3.39996	2016-04-16
Dikero	present	distant	1	278.037	2016-04-06
Dikero	present	distant	0	21.0398	2016-04-07
Dikero	present	distant	2	299.477	2016-04-08
Dikero	present	distant	0	160.078	2016-04-09
Dikero	present	distant	0	58.0394	2016-04-10
Dikero	present	distant	1	266.797	2016-04-11
Dikero	present	distant	0	28.2397	2016-04-12
Dikero	present	distant	1	123.479	2016-04-13
Dikero	present	distant	0	64.7994	2016-04-14
Dikero	present	distant	0	237.318	2016-04-15
Dikero	present	distant	0	10.9999	2016-04-16
Dikero	present	distant	0	93.199	2016-04-17
Ponto	absent	close	5	114.639	2016-04-06
Ponto	absent	close	3	758.432	2016-04-07
Ponto	absent	close	5	92.2792	2016-04-08
Ponto	absent	close	4	72.8794	2016-04-09
Ponto	absent	close	4	144.199	2016-04-10
Ponto	absent	close	5	95.4789	2016-04-11
Ponto	absent	close	5	33.3997	2016-04-12
Ponto	absent	close	5	2227.42	2016-04-13
Ponto	absent	close	5	190.718	2016-04-14
Ponto	absent	close	5	398.277	2016-04-15
Ponto	absent	close	1	127.199	2016-04-16
Ponto	absent	close	5	58.5993	2016-04-17
Ponto	absent	distant	0	54.2395	2016-04-06
Ponto	absent	distant	5	1261.55	2016-04-07
Ponto	absent	distant	4	3250.97	2016-04-08
Ponto	absent	distant	0	7.63993	2016-04-09
Ponto	absent	distant	5	2245.7	2016-04-10
Ponto	absent	distant	2	682.433	2016-04-11
Ponto	absent	distant	1	2914.05	2016-04-12
Ponto	absent	distant	5	2058.9	2016-04-13
Ponto	absent	distant	1	420.396	2016-04-14
Ponto	absent	distant	5	2169.82	2016-04-15
Ponto	absent	distant	5	3382.97	2016-04-16
Ponto	absent	distant	3	1463.15	2016-04-17
Ponto	present	close	4	5.07995	2016-04-06
Ponto	present	close	1	2.11998	2016-04-07
Ponto	present	close	0	2.91997	2016-04-08
Ponto	present	close	1	0.0399996	2016-04-09
Ponto	present	close	0	2.51998	2016-04-10
Ponto	present	close	0	51.1594	2016-04-11
Ponto	present	close	2	30.0797	2016-04-12
Ponto	present	close	0	0	2016-04-13
Ponto	present	close	0	0.199998	2016-04-14
Ponto	present	close	2	1.31999	2016-04-15
Ponto	present	close	0	0	2016-04-16
Ponto	present	distant	2	167.398	2016-04-06
Ponto	present	distant	5	996.15	2016-04-07
Ponto	present	distant	2	503.675	2016-04-08
Ponto	present	distant	4	213.838	2016-04-09
Ponto	present	distant	1	458.356	2016-04-10
Ponto	present	distant	0	44.5196	2016-04-11
Ponto	present	distant	0	15.0799	2016-04-12
Ponto	present	distant	0	53.1595	2016-04-13
Ponto	present	distant	1	852.551	2016-04-14
Ponto	present	distant	1	102.479	2016-04-15
Ponto	present	distant	3	1201.51	2016-04-16
Ponto	present	distant	5	817.072	2016-04-17

## Sheet: Experiment II
Predator presence	Species	Consumed	% of consumed chironomids	Feeding rate (mm/min)	Date
predator	Dikero	0.666667	66.6667	0.0001875	2016-04-19
predator	Dikero	1	100	6.73077e-05	2016-04-19
predator	Dikero	1	100	6.06557e-05	2016-04-19
predator	Dikero	1	100	8.22222e-05	2016-04-19
predator	Dikero	0.5	50	6.82927e-05	2016-04-19
predator	Dikero	1	100	8.75e-05	2016-04-19
predator	Dikero	1	100	5.22388e-05	2016-04-19
predator	Dikero	1	100	0.00012069	2016-04-19
predator	Dikero	1	100	5.50725e-05	2016-04-19
predator	Dikero	1	100	0.000144	2016-04-19
predator	Dikero	1	100	6.36364e-05	2016-04-19
predator	Dikero	1	100	4.61538e-05	2016-04-19
predator	Dikero	0.833333	83.3333	0.000118519	2016-04-19
predator	Dikero	0.833333	83.3333	4.63768e-05	2016-04-19
predator	Dikero	1	100	0.000136	2016-04-19
predator	Dikero	1	100	6.18182e-05	2016-04-19
predator	Dikero	1	100	0.000146154	2016-04-19
predator	Dikero	1	100	3.87755e-05	2016-04-19
predator	Dikero	1	100	4.52381e-05	2016-04-19
predator	Dikero	1	100	6.10169e-05	2016-04-19
predator	Dikero	1	100	0.000106061	2016-04-19
predator	Dikero	1	100	0.000171429	2016-04-19
predator	Dikero	1	100	9.73684e-05	2016-04-19
predator	Dikero	1	100	0.000119355	2016-04-19
predator	Dikero	1	100	0.000158333	2016-04-19
predator	Dikero	1	100	0.00012069	2016-04-19
predator	Dikero	1	100	0.000171429	2016-04-19
predator	Ponto	1	100	0.000105263	2016-04-19
predator	Ponto	1	100	7.4e-05	2016-04-19
predator	Ponto	1	100	3.52381e-05	2016-04-19
predator	Ponto	1	100	7.91667e-05	2016-04-19
predator	Ponto	1	100	6.85185e-05	2016-04-19
predator	Ponto	1	100	7.2549e-05	2016-04-19
predator	Ponto	1	100	6e-05	2016-04-19
predator	Ponto	1	100	0.0001	2016-04-19
predator	Ponto	1	100	2.04188e-05	2016-04-19
predator	Ponto	1	100	0.000148	2016-04-19
predator	Ponto	1	100	4.86842e-05	2016-04-19
predator	Ponto	1	100	7.5e-05	2016-04-19
predator	Ponto	1	100	4.6988e-05	2016-04-19
predator	Ponto	1	100	5.44118e-05	2016-04-19
predator	Ponto	1	100	0.000137931	2016-04-19
predator	Ponto	1	100	4.75e-05	2016-04-19
predator	Ponto	0.833333	83.3333	0.0002	2016-04-19
predator	Ponto	1	100	5.60606e-05	2016-04-19
predator	Ponto	1	100	7.35849e-05	2016-04-19
no predator	Dikero	1	100	7.7551e-05	2016-04-19
no predator	Dikero	1	100	6.16667e-05	2016-04-19
no predator	Dikero	0.75	75	5.34483e-05	2016-04-19
no predator	Dikero	1	100	4.81013e-05	2016-04-19
no predator	Dikero	1	100	5.8209e-05	2016-04-19
no predator	Dikero	1	100	0.000111111	2016-04-19
no predator	Dikero	1	100	4.11111e-05	2016-04-19
no predator	Dikero	1	100	7.95455e-05	2016-04-19
no predator	Dikero	1	100	4.18367e-05	2016-04-19
no predator	Dikero	1	100	3.7234e-05	2016-04-19
no predator	Dikero	1	100	5.67164e-05	2016-04-19
no predator	Dikero	1	100	4.30233e-05	2016-04-19
no predator	Dikero	1	100	5.75758e-05	2016-04-19
no predator	Dikero	1	100	6.42857e-05	2016-04-19
no predator	Dikero	1	100	6.66667e-05	2016-04-19
no predator	Dikero	1	100	9.25e-05	2016-04-19
no predator	Dikero	1	100	5.625e-05	2016-04-19
no predator	Dikero	1	100	6.54545e-05	2016-04-19
no predator	Dikero	0.583333	58.3333	0.000145	2016-04-19
no predator	Dikero	1	100	9.26829e-05	2016-04-19
no predator	Dikero	0.833333	83.3333	4.77612e-05	2016-04-19
no predator	Ponto	1	100	0.000131034	2016-04-19
no predator	Ponto	1	100	6.72727e-05	2016-04-19
no predator	Ponto	0.833333	83.3333	0.00016	2016-04-19
no predator	Ponto	1	100	0.000108824	2016-04-19
no predator	Ponto	1	100	7.87234e-05	2016-04-19
no predator	Ponto	1	100	2.56757e-05	2016-04-19
no predator	Ponto	1	100	2.83333e-05	2016-04-19
no predator	Ponto	1	100	0.00024	2016-04-19
no predator	Ponto	1	100	7.5e-05	2016-04-19
no predator	Ponto	1	100	9e-05	2016-04-19
no predator	Ponto	1	100	6.54545e-05	2016-04-19
no predator	Ponto	1	100	0.000144	2016-04-19
no predator	Ponto	1	100	9.26829e-05	2016-04-19
no predator	Ponto	1	100	4.69136e-05	2016-04-19
no predator	Ponto	1	100	9.74359e-05	2016-04-19
no predator	Ponto	1	100	8.83721e-05	2016-04-19
no predator	Ponto	1	100	3.90476e-05	2016-04-19
no predator	Ponto	1	100	4.80519e-05	2016-04-19
no predator	Ponto	1	100	3.83178e-05	2016-04-19
no predator	Ponto	1	100	4.625e-05	2016-04-19
no predator	Ponto	1	100	1.84466e-05	2016-04-19
no predator	Ponto	1	100	9.30233e-05	2016-04-19
no predator	Ponto	1	100	0.000117647	2016-04-19
no predator	Ponto	1	100	9.75e-05	2016-04-19

## Sheet: Experiment III
tank number	Predator presence	Gammarid species	Initial weight (g)	Gammarid growth (% of the initial weight)	Start date
1	absent	Dikero	0.0806	0.251861	2016-04-20
1	absent	Dikero
1	absent	Dikero	0.0697	-0.0875179	2016-04-20
1	absent	Dikero
1	absent	Dikero	0.0432	0.0138889	2016-04-20
1	absent	Dikero
1	absent	Dikero
1	absent	Dikero	0.0406	0.192118	2016-04-20
1	absent	Dikero	0.085	-0.881176	2016-04-20
1	absent	Dikero
1	absent	Dikero
1	absent	Dikero
2	absent	Dikero
2	absent	Dikero	0.0879	0.331058	2016-04-20
2	absent	Dikero	0.072	0.298611	2016-04-20
2	absent	Dikero
2	absent	Dikero	0.0722	0.0803324	2016-04-20
2	absent	Dikero	0.0346	0.083815	2016-04-20
2	absent	Dikero
2	absent	Dikero
2	absent	Dikero	0.0597	0.497487	2016-04-20
2	absent	Dikero
2	absent	Dikero	0.0634	0.287066	2016-04-20
2	absent	Dikero	0.0641	0.229329	2016-04-20
3	present	Dikero	0.0742	0.0350404	2016-04-20
3	present	Dikero
3	present	Dikero	0.0675	0.220741	2016-04-20
3	present	Dikero	0.0307	0.117264	2016-04-20
3	present	Dikero	0.0483	0.138716	2016-04-20
3	present	Dikero	0.0474	0.118143	2016-04-20
3	present	Dikero	0.0609	0.356322	2016-04-20
3	present	Dikero
3	present	Dikero
3	present	Dikero
3	present	Dikero
3	present	Dikero
4	present	Dikero	0.0489	0.145194	2016-04-20
4	present	Dikero	0.061	0.2	2016-04-20
4	present	Dikero	0.0666	0.0660661	2016-04-20
4	present	Dikero	0.0612	0.171569	2016-04-20
4	present	Dikero
4	present	Dikero
4	present	Dikero	0.0619	0.49273	2016-04-20
4	present	Dikero	0.0495	0.369697	2016-04-20
4	present	Dikero
4	present	Dikero
4	present	Dikero	0.0818	0.211491	2016-04-20
4	present	Dikero	0.0487	0.268994	2016-04-20
5	absent	Dikero	0.0893	-0.451288	2016-04-20
5	absent	Dikero	0.0708	-0.165254	2016-04-20
5	absent	Dikero	0.0424	0.00943396	2016-04-20
5	absent	Dikero	0.0508	0.940945	2016-04-20
5	absent	Dikero
5	absent	Dikero	0.0461	0.171367	2016-04-20
5	absent	Dikero	0.0682	0.230205	2016-04-20
5	absent	Dikero	0.0813	0.337023	2016-04-20
5	absent	Dikero	0.0657	0.363775	2016-04-20
5	absent	Dikero	0.0413	0.0217918	2016-04-20
5	absent	Dikero	0.0612	0.0751634	2016-04-20
5	absent	Dikero
6	absent	Dikero	0.0553	0.17179	2016-04-20
6	absent	Dikero	0.0586	0.0989761	2016-04-20
6	absent	Dikero	0.0376	0.223404	2016-04-20
6	absent	Dikero
6	absent	Dikero	0.0523	0.133843	2016-04-20
6	absent	Dikero
6	absent	Dikero
6	absent	Dikero
6	absent	Dikero	0.0381	0.209974	2016-04-20
6	absent	Dikero	0.0362	0.0138122	2016-04-20
6	absent	Dikero	0.0784	0.177296	2016-04-20
6	absent	Dikero	0.0887	0.333709	2016-04-20
7	present	Dikero
7	present	Dikero	0.0462	0.04329	2016-04-20
7	present	Dikero
7	present	Dikero	0.0402	0.129353	2016-04-20
7	present	Dikero	0.0693	0.148629	2016-04-20
7	present	Dikero	0.082	0.0207317	2016-04-20
7	present	Dikero	0.0419	0.0214797	2016-04-20
7	present	Dikero	0.0632	0.189873	2016-04-20
7	present	Dikero	0.095	0.0673684	2016-04-20
7	present	Dikero
7	present	Dikero	0.0361	0.0110803	2016-04-20
7	present	Dikero
8	present	Dikero	0.063	0.334921	2016-04-20
8	present	Dikero
8	present	Dikero	0.0217	0.539171	2016-04-20
8	present	Dikero
8	present	Dikero
8	present	Dikero
8	present	Dikero	0.059	0.0355932	2016-04-20
8	present	Dikero	0.0651	-0.124424	2016-04-20
8	present	Dikero	0.072	0.291667	2016-04-20
8	present	Dikero
8	present	Dikero	0.053	0.783019	2016-04-20
8	present	Dikero
9	present	Dikero
9	present	Dikero
9	present	Dikero
9	present	Dikero	0.039	0.2	2016-04-20
9	present	Dikero
9	present	Dikero	0.0481	0.0602911	2016-04-20
9	present	Dikero	0.0938	0.0159915	2016-04-20
9	present	Dikero
9	present	Dikero	0.0461	0.00650759	2016-04-20
9	present	Dikero
9	present	Dikero	0.057	0.0894737	2016-04-20
9	present	Dikero
10	present	Dikero	0.0232	0.422414	2016-04-20
10	present	Dikero	0.0551	0.061706	2016-04-20
10	present	Dikero
10	present	Dikero
10	present	Dikero
10	present	Dikero
10	present	Dikero	0.0852	0.188967	2016-04-20
10	present	Dikero
10	present	Dikero
10	present	Dikero
10	present	Dikero	0.0495	0.187879	2016-04-20
10	present	Dikero	0.0817	-0.548348	2016-04-20
11	absent	Dikero	0.0635	0.300787	2016-04-20
11	absent	Dikero
11	absent	Dikero	0.0507	0.0729783	2016-04-20
11	absent	Dikero	0.0447	0.228188	2016-04-20
11	absent	Dikero
11	absent	Dikero	0.0591	0	2016-04-20
11	absent	Dikero
11	absent	Dikero	0.0345	0.153623	2016-04-20
11	absent	Dikero
11	absent	Dikero	0.0309	0.378641	2016-04-20
11	absent	Dikero	0.0317	0.164038	2016-04-20
11	absent	Dikero
12	absent	Dikero
12	absent	Dikero
12	absent	Dikero	0.0861	0.288037	2016-04-20
12	absent	Dikero	0.0465	0.088172	2016-04-20
12	absent	Dikero	0.0712	0.13764	2016-04-20
12	absent	Dikero	0.0655	0.424427	2016-04-20
12	absent	Dikero
12	absent	Dikero	0.078	0.4	2016-04-20
12	absent	Dikero	0.0663	0.0105581	2016-04-20
12	absent	Dikero
12	absent	Dikero	0.0434	0.509217	2016-04-20
12	absent	Dikero			2016-04-20
13	present	Dikero	0.0641	0.170047	2016-04-20
13	present	Dikero	0.0327	0.12844	2016-04-20
13	present	Dikero	0.0319	0.579937	2016-04-20
13	present	Dikero	0.0573	0.146597	2016-04-20
13	present	Dikero	0.0406	0.359606	2016-04-20
13	present	Dikero	0.0424	0.240566	2016-04-20
13	present	Dikero
13	present	Dikero	0.0462	0.038961	2016-04-20
13	present	Dikero
13	present	Dikero	0.051	0.376471	2016-04-20
13	present	Dikero
13	present	Dikero	0.0278	0.363309	2016-04-20
14	present	Dikero
14	present	Dikero	0.0384	0.0625	2016-04-20
14	present	Dikero
14	present	Dikero
14	present	Dikero	0.0888	0.36036	2016-04-20
14	present	Dikero	0.0562	0.208185	2016-04-20
14	present	Dikero	0.0383	0.0626632	2016-04-20
14	present	Dikero
14	present	Dikero
14	present	Dikero	0.0598	0.551839	2016-04-20
14	present	Dikero	0.0646	0.0820433	2016-04-20
14	present	Dikero	0.0777	0.166023	2016-04-20
15	absent	Dikero	0.0342	0.248538	2016-04-20
15	absent	Dikero	0.0816	0.241422	2016-04-20
15	absent	Dikero	0.0281	0.33452	2016-04-20
15	absent	Dikero
15	absent	Dikero	0.0778	0.321337	2016-04-20
15	absent	Dikero	0.0641	0.134165	2016-04-20
15	absent	Dikero	0.0444	0.0427928	2016-04-20
15	absent	Dikero
15	absent	Dikero
15	absent	Dikero	0.0807	0.29368	2016-04-20
15	absent	Dikero
15	absent	Dikero
16	absent	Dikero	0.0654	0.12844	2016-04-20
16	absent	Dikero
16	absent	Dikero	0.0682	0.0542522	2016-04-20
16	absent	Dikero	0.0979	0.0214505	2016-04-20
16	absent	Dikero	0.087	0.144828	2016-04-20
16	absent	Dikero
16	absent	Dikero
16	absent	Dikero	0.0327	0.195719	2016-04-20
16	absent	Dikero	0.0518	0.0579151	2016-04-20
16	absent	Dikero	0.0739	0.0162382	2016-04-20
16	absent	Dikero	0.0433	0.073903	2016-04-20
16	absent	Dikero	0.0533	-0.00187617	2016-04-20
1	absent	Ponto
1	absent	Ponto
1	absent	Ponto
1	absent	Ponto	0.0932	-0.0160944	2016-04-20
1	absent	Ponto	0.0767	-0.131682	2016-04-20
1	absent	Ponto	0.0549	0.285974	2016-04-20
1	absent	Ponto	0.0393	0.0305344	2016-04-20
1	absent	Ponto	0.0373	0.396783	2016-04-20
1	absent	Ponto
1	absent	Ponto	0.0397	0.387909	2016-04-20
1	absent	Ponto	0.0406	0.416256	2016-04-20
1	absent	Ponto
2	absent	Ponto
2	absent	Ponto
2	absent	Ponto
2	absent	Ponto
2	absent	Ponto
2	absent	Ponto	0.0407	0.108108	2016-04-20
2	absent	Ponto
2	absent	Ponto	0.034	0.494118	2016-04-20
2	absent	Ponto	0.0414	0.280193	2016-04-20
2	absent	Ponto	0.0343	0.475219	2016-04-20
2	absent	Ponto	0.038	0.202632	2016-04-20
2	absent	Ponto	0.0407	0.358722	2016-04-20
3	present	Ponto
3	present	Ponto	0.0414	0.285024	2016-04-20
3	present	Ponto
3	present	Ponto
3	present	Ponto
3	present	Ponto
3	present	Ponto	0.0349	-0.100287	2016-04-20
3	present	Ponto
3	present	Ponto	0.0317	0.0694006	2016-04-20
3	present	Ponto
3	present	Ponto
3	present	Ponto	0.0377	-0.103448	2016-04-20
4	present	Ponto	0.0384	-0.0442708	2016-04-20
4	present	Ponto	0.04	-0.0475	2016-04-20
4	present	Ponto	0.0348	0.132184	2016-04-20
4	present	Ponto	0.0338	0.10355	2016-04-20
4	present	Ponto
4	present	Ponto
4	present	Ponto
4	present	Ponto	0.0339	0.0589971	2016-04-20
4	present	Ponto	0.0372	0.0188172	2016-04-20
4	present	Ponto
4	present	Ponto	0.0309	0.0647249	2016-04-20
4	present	Ponto
5	absent	Ponto	0.0405	0.232099	2016-04-20
5	absent	Ponto
5	absent	Ponto	0.0444	0.0292793	2016-04-20
5	absent	Ponto	0.0357	0.394958	2016-04-20
5	absent	Ponto
5	absent	Ponto	0.0399	0.172932	2016-04-20
5	absent	Ponto	0.0405	0.323457	2016-04-20
5	absent	Ponto	0.0358	0.377095	2016-04-20
5	absent	Ponto	0.0339	0.215339	2016-04-20
5	absent	Ponto	0.0382	0.0680628	2016-04-20
5	absent	Ponto
5	absent	Ponto
6	absent	Ponto
6	absent	Ponto
6	absent	Ponto	0.0242	0.466942	2016-04-20
6	absent	Ponto
6	absent	Ponto
6	absent	Ponto
6	absent	Ponto	0.0315	0.101587	2016-04-20
6	absent	Ponto	0.0346	0.303468	2016-04-20
6	absent	Ponto
6	absent	Ponto
6	absent	Ponto	0.0489	0.200409	2016-04-20
6	absent	Ponto	0.0299	0.341137	2016-04-20
7	present	Ponto	0.0408	-0.0661765	2016-04-20
7	present	Ponto
7	present	Ponto
7	present	Ponto	0.036	-0.0555556	2016-04-20
7	present	Ponto
7	present	Ponto
7	present	Ponto
7	present	Ponto	0.0262	-0.0648855	2016-04-20
7	present	Ponto
7	present	Ponto
7	present	Ponto	0.0214	0.233645	2016-04-20
7	present	Ponto
8	present	Ponto
8	present	Ponto
8	present	Ponto
8	present	Ponto	0.0399	0.172932	2016-04-20
8	present	Ponto
8	present	Ponto	0.0333	0.297297	2016-04-20
8	present	Ponto	0.0305	0.00327869	2016-04-20
8	present	Ponto
8	present	Ponto	0.0448	0.147321	2016-04-20
8	present	Ponto
8	present	Ponto
8	present	Ponto
9	present	Ponto	0.032	0.015625	2016-04-20
9	present	Ponto
9	present	Ponto	0.025	0.376	2016-04-20
9	present	Ponto
9	present	Ponto
9	present	Ponto
9	present	Ponto	0.0263	0.288973	2016-04-20
9	present	Ponto	0.0368	-0.0543478	2016-04-20
9	present	Ponto
9	present	Ponto	0.0304	0.0559211	2016-04-20
9	present	Ponto	0.0304	0.00986842	2016-04-20
9	present	Ponto	0.0322	-0.0745342	2016-04-20
10	present	Ponto	0.0226	0.438053	2016-04-20
10	present	Ponto	0.0517	0.0154739	2016-04-20
10	present	Ponto
10	present	Ponto
10	present	Ponto	0.0326	-0.125767	2016-04-20
10	present	Ponto	0.0293	0.0546075	2016-04-20
10	present	Ponto	0.0282	0.336879	2016-04-20
10	present	Ponto
10	present	Ponto	0.041	0.239024	2016-04-20
10	present	Ponto	0.0531	-0.440678	2016-04-20
10	present	Ponto	0.0388	0.0489691	2016-04-20
10	present	Ponto
11	absent	Ponto	0.028	0.246429	2016-04-20
11	absent	Ponto	0.0409	0.180929	2016-04-20
11	absent	Ponto
11	absent	Ponto	0.0411	0.321168	2016-04-20
11	absent	Ponto
11	absent	Ponto
11	absent	Ponto
11	absent	Ponto
11	absent	Ponto	0.039	0.0205128	2016-04-20
11	absent	Ponto	0.0444	0.362613	2016-04-20
11	absent	Ponto
11	absent	Ponto
12	absent	Ponto	0.0319	0.489028	2016-04-20
12	absent	Ponto	0.0433	0.394919	2016-04-20
12	absent	Ponto	0.0375	0.0373333	2016-04-20
12	absent	Ponto	0.0372	0.244624	2016-04-20
12	absent	Ponto	0.0253	0.296443	2016-04-20
12	absent	Ponto
12	absent	Ponto	0.0373	0.353887	2016-04-20
12	absent	Ponto
12	absent	Ponto
12	absent	Ponto	0.0316	0.281646	2016-04-20
12	absent	Ponto	0.0339	0.268437	2016-04-20
12	absent	Ponto	0.0275	0.287273	2016-04-20
13	present	Ponto	0.0299	0.434783	2016-04-20
13	present	Ponto	0.0229	0.292576	2016-04-20
13	present	Ponto
13	present	Ponto	0.028	0.392857	2016-04-20
13	present	Ponto
13	present	Ponto	0.0288	0.392361	2016-04-20
13	present	Ponto
13	present	Ponto
13	present	Ponto
13	present	Ponto
13	present	Ponto	0.026	0.342308	2016-04-20
13	present	Ponto
14	present	Ponto
14	present	Ponto	0.052	0.0346154	2016-04-20
14	present	Ponto
14	present	Ponto
14	present	Ponto
14	present	Ponto
14	present	Ponto	0.0767	0.0860495	2016-04-20
14	present	Ponto
14	present	Ponto
14	present	Ponto
14	present	Ponto
14	present	Ponto
15	absent	Ponto
15	absent	Ponto	0.0401	0.159601	2016-04-20
15	absent	Ponto	0.0351	0.378917	2016-04-20
15	absent	Ponto
15	absent	Ponto
15	absent	Ponto
15	absent	Ponto
15	absent	Ponto
15	absent	Ponto	0.0405	0.387654	2016-04-20
15	absent	Ponto	0.0378	0.325397	2016-04-20
15	absent	Ponto	0.0403	0.143921	2016-04-20
15	absent	Ponto
16	absent	Ponto
16	absent	Ponto	0.0358	0.430168	2016-04-20
16	absent	Ponto
16	absent	Ponto
16	absent	Ponto	0.0402	0.430348	2016-04-20
16	absent	Ponto
16	absent	Ponto
16	absent	Ponto
16	absent	Ponto
16	absent	Ponto
16	absent	Ponto
16	absent	Ponto
